# Supplementary material for: FGFR2 Mutation p.Cys342Arg Enhances Mitochondrial Metabolism-Mediated Osteogenesis via FGF/FGFR-AMPK-Erk1/2 Axis in Crouzon Syndrome
Source: Cells. 2022 Oct 5;11(19):3129. doi: 10.3390/cells11193129 (PMC9563077; doi:10.3390/cells11193129)
Supplement: Supplementary file 1 [file cells-11-03129-s001.zip]

Archive with 1 entries (1 files):
- cells-1918229-supplementary.pdf
